# Supplementary material for: Disordered regions in the IRE1α ER lumenal domain mediate its stress-induced clustering
Source: EMBO J. 2024 Sep 4;43(20):12. doi: 10.1038/s44318-024-00207-0 (PMC11480506; doi:10.1038/s44318-024-00207-0)
Supplement: Supplementary file 3 — Dataset EV1 [file 44318_2024_207_MOESM3_ESM.xlsx]

## Sheet: Legend DataSet EV1
Data Set EV1. P values calculated for the qRT-PCR analyses of XBP1S and CHOP mRNAs in cells expressing wild type IRE1α and its mutants at different expression levels. IRE1α expression is induced by treatment of cells with either 25 nM or 400 nM doxycycline, which is mentioned in the titles of the excel sheets totgether with the name of the RNA.

## Sheet: ttest__XBPS1_400 nM
	CLDmNG_0h	CLDmNG_1h	CLDmNG_2h	CLDmNG_4h	CLDmNG_6h	LNYLmNG_0h	LNYLmNG_1h	LNYLmNG_2h	LNYLmNG_4h	LNYLmNG_6h	TLPLmNG_0h	TLPLmNG_1h	TLPLmNG_2h	TLPLmNG_4h	TLPLmNG_6h	WTmNG_0h	WTmNG_1h	WTmNG_2h	WTmNG_4h	WTmNG_6h
CLDmNG_0h	1	0.0310121	0.0300937	0.00584024	0.018757	0.000186012	2.45347e-05	0.000207904	0.0702263	0.13975	7.96548e-05	0.0596688	0.561278	0.00302827	0.00119542	0.000315284	0.00835955	0.00350388	0.00250698	0.00153946
CLDmNG_1h	0.0310121	1	0.236002	0.00978572	0.037706	3.22467e-05	7.39713e-07	1.60549e-05	0.331756	0.47682	2.03224e-06	0.0172041	0.553639	0.00594502	0.00313152	5.12716e-05	0.00124756	0.0561066	0.0038278	0.00261288
CLDmNG_2h	0.0300937	0.236002	1	0.00966458	0.0601251	0.000565175	0.000342849	0.000729054	0.962118	0.968285	0.000637701	0.00530007	0.215603	0.00507577	0.00256946	0.000830631	0.00163931	0.942501	0.0028339	0.00156169
CLDmNG_4h	0.00584024	0.00978572	0.00966458	1	0.125343	0.0014412	0.00154866	0.00228635	0.00833148	0.00768985	0.00192669	0.00128408	0.00358235	0.658866	0.318975	0.00176861	0.0025759	0.0132955	0.124648	0.195722
CLDmNG_6h	0.018757	0.037706	0.0601251	0.125343	1	0.00233119	0.00265858	0.00465269	0.0645675	0.0681712	0.00349547	0.00396346	0.0207134	0.180758	0.342353	0.0030258	0.0063384	0.06269	0.0121151	0.0141868
LNYLmNG_0h	0.000186012	3.22467e-05	0.000565175	0.0014412	0.00233119	1	0.00949776	0.000924143	0.00142064	0.00304558	0.000879213	0.0075081	0.00317325	0.000796791	0.000396593	4.4661e-06	0.00127917	3.18881e-05	0.000934566	0.000617062
LNYLmNG_1h	2.45347e-05	7.39713e-07	0.000342849	0.00154866	0.00265858	0.00949776	1	0.000851187	0.00139829	0.0036777	0.0178821	0.0129514	0.00391576	0.000765489	0.000293175	0.828911	0.000979256	6.4945e-07	0.000964279	0.00059166
LNYLmNG_2h	0.000207904	1.60549e-05	0.000729054	0.00228635	0.00465269	0.000924143	0.000851187	1	0.00332412	0.00930386	0.00836095	0.153019	0.0133985	0.00108241	0.000369085	0.00304385	0.0350412	6.6912e-06	0.00127647	0.000757072
LNYLmNG_4h	0.0702263	0.331756	0.962118	0.00833148	0.0645675	0.00142064	0.00139829	0.00332412	1	0.941922	0.00225043	0.00837904	0.243727	0.00472392	0.00369948	0.00207091	0.00679612	0.912722	0.0020226	0.00108024
LNYLmNG_6h	0.13975	0.47682	0.968285	0.00768985	0.0681712	0.00304558	0.0036777	0.00930386	0.941922	1	0.00555909	0.0192586	0.328257	0.00558472	0.00696507	0.00443144	0.0199198	1	0.00155149	0.000966099
TLPLmNG_0h	7.96548e-05	2.03224e-06	0.000637701	0.00192669	0.00349547	0.000879213	0.0178821	0.00836095	0.00225043	0.00555909	1	0.0300309	0.0065873	0.000997798	0.000418571	0.0108323	0.00340666	1.87735e-06	0.00115661	0.000731585
TLPLmNG_1h	0.0596688	0.0172041	0.00530007	0.00128408	0.00396346	0.0075081	0.0129514	0.153019	0.00837904	0.0192586	0.0300309	1	0.0574809	0.000414185	0.000148265	0.0153485	1	0.0080168	0.000551096	0.000220378
TLPLmNG_2h	0.561278	0.553639	0.215603	0.00358235	0.0207134	0.00317325	0.00391576	0.0133985	0.243727	0.328257	0.0065873	0.0574809	1	0.00174568	0.00129952	0.00498513	0.0444622	0.200056	0.00102649	0.000500195
TLPLmNG_4h	0.00302827	0.00594502	0.00507577	0.658866	0.180758	0.000796791	0.000765489	0.00108241	0.00472392	0.00558472	0.000997798	0.000414185	0.00174568	1	0.503299	0.000990912	0.0010534	0.00846082	0.0550901	0.0751657
TLPLmNG_6h	0.00119542	0.00313152	0.00256946	0.318975	0.342353	0.000396593	0.000293175	0.000369085	0.00369948	0.00696507	0.000418571	0.000148265	0.00129952	0.503299	1	0.000501901	0.00027919	0.00481421	0.0262107	0.0267196
WTmNG_0h	0.000315284	5.12716e-05	0.000830631	0.00176861	0.0030258	4.4661e-06	0.828911	0.00304385	0.00207091	0.00443144	0.0108323	0.0153485	0.00498513	0.000990912	0.000501901	1	0.00274804	4.82104e-05	0.0011037	0.000735504
WTmNG_1h	0.00835955	0.00124756	0.00163931	0.0025759	0.0063384	0.00127917	0.000979256	0.0350412	0.00679612	0.0199198	0.00340666	1	0.0444622	0.0010534	0.00027919	0.00274804	1	0.000402568	0.00128301	0.000674981
WTmNG_2h	0.00350388	0.0561066	0.942501	0.0132955	0.06269	3.18881e-05	6.4945e-07	6.6912e-06	0.912722	1	1.87735e-06	0.0080168	0.200056	0.00846082	0.00481421	4.82104e-05	0.000402568	1	0.00469397	0.00325679
WTmNG_4h	0.00250698	0.0038278	0.0028339	0.124648	0.0121151	0.000934566	0.000964279	0.00127647	0.0020226	0.00155149	0.00115661	0.000551096	0.00102649	0.0550901	0.0262107	0.0011037	0.00128301	0.00469397	1	0.649956
WTmNG_6h	0.00153946	0.00261288	0.00156169	0.195722	0.0141868	0.000617062	0.00059166	0.000757072	0.00108024	0.000966099	0.000731585	0.000220378	0.000500195	0.0751657	0.0267196	0.000735504	0.000674981	0.00325679	0.649956	1

## Sheet: ttest_XBP1S_25 nM
	CLDmNG_0h	CLDmNG_1h	CLDmNG_2h	CLDmNG_4h	CLDmNG_6h	LNYLmNG_0h	LNYLmNG_1h	LNYLmNG_2h	LNYLmNG_4h	LNYLmNG_6h	TLPLmNG_0h	TLPLmNG_1h	TLPLmNG_2h	TLPLmNG_4h	TLPLmNG_6h	WTmNG_0h	WTmNG_1h	WTmNG_2h	WTmNG_4h	WTmNG_6h
CLDmNG_0h	1	0.0290249	0.0960337	0.0189716	0.0211754	0.00628957	0.00595892	0.417118	0.000511962	0.00309094	0.00828351	0.00873563	0.838429	0.000119565	0.00406375	0.00232583	0.00647485	0.933664	9.85135e-05	0.00108527
CLDmNG_1h	0.0290249	1	0.16083	0.0231787	0.0277225	0.00774906	0.00798418	0.0249429	0.0377715	0.0322719	0.00901083	0.00953077	0.0311017	0.00708918	0.00998686	0.00498301	0.00828067	0.0542639	0.00347992	0.00175638
CLDmNG_2h	0.0960337	0.16083	1	0.1297	0.317095	0.0533205	0.0579821	0.0787772	0.293928	0.318851	0.0568757	0.062019	0.090407	0.560854	0.551642	0.0545995	0.0605509	0.0891647	0.932729	0.966675
CLDmNG_4h	0.0189716	0.0231787	0.1297	1	0.371691	0.013884	0.0145745	0.0134604	0.0372245	0.0355442	0.0144932	0.0152351	0.0161054	0.055805	0.0469287	0.0138049	0.0149442	0.0142572	0.0948369	0.0779186
CLDmNG_6h	0.0211754	0.0277225	0.317095	0.371691	1	0.0145592	0.0154094	0.0138824	0.0507728	0.049216	0.0153229	0.0162503	0.0173062	0.0886324	0.0762161	0.014412	0.0158711	0.0149969	0.192582	0.1571
LNYLmNG_0h	0.00628957	0.00774906	0.0533205	0.013884	0.0145592	1	0.0248175	0.0510183	0.000880854	0.00351533	0.0132356	0.00483389	0.0239337	0.000269141	0.00431691	0.378531	0.0133217	0.0380484	3.74533e-05	0.00229492
LNYLmNG_1h	0.00595892	0.00798418	0.0579821	0.0145745	0.0154094	0.0248175	1	0.0741201	0.000439887	0.00318706	0.386809	0.070484	0.0310812	7.58304e-05	0.00421652	0.200173	0.206526	0.0509098	3.64052e-06	0.00205367
LNYLmNG_2h	0.417118	0.0249429	0.0787772	0.0134604	0.0138824	0.0510183	0.0741201	1	0.00705136	0.00345982	0.0689635	0.107968	0.553081	0.00376777	0.00162699	0.0517162	0.0933364	0.550499	0.00281795	0.00053923
LNYLmNG_4h	0.000511962	0.0377715	0.293928	0.0372245	0.0507728	0.000880854	0.000439887	0.00705136	1	0.67574	0.000991276	0.000511255	0.004224	0.006687	0.0814267	0.000108734	0.000337132	0.0117694	0.00071103	0.0105282
LNYLmNG_6h	0.00309094	0.0322719	0.318851	0.0355442	0.049216	0.00351533	0.00318706	0.00345982	0.67574	1	0.00390993	0.0035997	0.00284259	0.0562798	0.11894	0.00183124	0.00308272	0.00622409	0.00951091	0.0105542
TLPLmNG_0h	0.00828351	0.00901083	0.0568757	0.0144932	0.0153229	0.0132356	0.386809	0.0689635	0.000991276	0.00390993	1	0.0248175	0.031143	0.000296653	0.00470564	0.378531	0.0764504	0.0487783	4.08877e-05	0.00246767
TLPLmNG_1h	0.00873563	0.00953077	0.062019	0.0152351	0.0162503	0.00483389	0.070484	0.107968	0.000511255	0.0035997	0.0248175	1	0.0432843	8.6233e-05	0.00463653	0.0321988	0.492572	0.0688175	4.12021e-06	0.00222476
TLPLmNG_2h	0.838429	0.0311017	0.090407	0.0161054	0.0173062	0.0239337	0.0310812	0.553081	0.004224	0.00284259	0.031143	0.0432843	1	0.00199191	0.00193137	0.0200116	0.0370452	0.941179	0.00158421	0.000478103
TLPLmNG_4h	0.000119565	0.00708918	0.560854	0.055805	0.0886324	0.000269141	7.58304e-05	0.00376777	0.006687	0.0562798	0.000296653	8.6233e-05	0.00199191	1	0.931083	1.29694e-05	4.76604e-05	0.00560821	0.00250157	0.0741691
TLPLmNG_6h	0.00406375	0.00998686	0.551642	0.0469287	0.0762161	0.00431691	0.00421652	0.00162699	0.0814267	0.11894	0.00470564	0.00463653	0.00193137	0.931083	1	0.00297493	0.00419878	0.00248803	0.0659373	0.101359
WTmNG_0h	0.00232583	0.00498301	0.0545995	0.0138049	0.014412	0.378531	0.200173	0.0517162	0.000108734	0.00183124	0.378531	0.0321988	0.0200116	1.29694e-05	0.00297493	1	0.0576381	0.036815	1.25007e-06	0.00128729
WTmNG_1h	0.00647485	0.00828067	0.0605509	0.0149442	0.0158711	0.0133217	0.206526	0.0933364	0.000337132	0.00308272	0.0764504	0.492572	0.0370452	4.76604e-05	0.00419878	0.0576381	1	0.0607925	2.10076e-06	0.00195844
WTmNG_2h	0.933664	0.0542639	0.0891647	0.0142572	0.0149969	0.0380484	0.0509098	0.550499	0.0117694	0.00622409	0.0487783	0.0688175	0.941179	0.00560821	0.00248803	0.036815	0.0607925	1	0.00381573	0.000820921
WTmNG_4h	9.85135e-05	0.00347992	0.932729	0.0948369	0.192582	3.74533e-05	3.64052e-06	0.00281795	0.00071103	0.00951091	4.08877e-05	4.12021e-06	0.00158421	0.00250157	0.0659373	1.25007e-06	2.10076e-06	0.00381573	1	0.568515
WTmNG_6h	0.00108527	0.00175638	0.966675	0.0779186	0.1571	0.00229492	0.00205367	0.00053923	0.0105282	0.0105542	0.00246767	0.00222476	0.000478103	0.0741691	0.101359	0.00128729	0.00195844	0.000820921	0.568515	1

## Sheet: ttest__CHOP_400 nM
	CLDmNG_0h	CLDmNG_1h	CLDmNG_2h	CLDmNG_4h	CLDmNG_6h	LNYLmNG_0h	LNYLmNG_1h	LNYLmNG_2h	LNYLmNG_4h	LNYLmNG_6h	TLPLmNG_0h	TLPLmNG_1h	TLPLmNG_2h	TLPLmNG_4h	TLPLmNG_6h	WTmNG_0h	WTmNG_1h	WTmNG_2h	WTmNG_4h	WTmNG_6h
CLDmNG_0h	1	0.597074	0.214376	0.0178157	0.00265543	0.30403	0.563555	0.526667	0.0275596	0.0248614	0.22251	0.639761	0.633033	0.0376968	0.00762441	0.137777	0.699944	0.190123	0.00997732	0.00091475
CLDmNG_1h	0.597074	1	0.333695	0.0254307	0.00481358	0.0696579	0.187441	0.888656	0.0408863	0.0355444	0.0394431	0.2202	0.997245	0.055431	0.0117616	0.025188	0.212727	0.290335	0.0159654	0.00168001
CLDmNG_2h	0.214376	0.333695	1	0.0382227	0.00640423	0.0494623	0.0860524	0.381447	0.0900041	0.0615754	0.0427072	0.0977844	0.364716	0.133672	0.040477	0.0348655	0.108968	0.85473	0.0309245	0.00315967
CLDmNG_4h	0.0178157	0.0254307	0.0382227	1	0.678444	0.0146412	0.0166919	0.0265377	0.350344	0.657547	0.0151393	0.0178709	0.0233452	0.250496	0.305535	0.0145995	0.020907	0.0373781	0.613884	0.795153
CLDmNG_6h	0.00265543	0.00481358	0.00640423	0.678444	1	0.0029371	0.00315221	0.00499373	0.13859	0.360994	0.00365719	0.00354661	0.00376376	0.0883181	0.091399	0.00410372	0.00536033	0.00706826	0.288165	0.814565
LNYLmNG_0h	0.30403	0.0696579	0.0494623	0.0146412	0.0029371	1	0.526416	0.05816	0.0179698	0.0185507	0.76582	0.412862	0.120084	0.0223822	0.00435916	0.355197	0.249829	0.0162026	0.00786066	0.000974947
LNYLmNG_1h	0.563555	0.187441	0.0860524	0.0166919	0.00315221	0.526416	1	0.155572	0.0219442	0.0217452	0.337928	0.869656	0.257036	0.028062	0.00535981	0.150397	0.705952	0.0400909	0.00914046	0.00101758
LNYLmNG_2h	0.526667	0.888656	0.381447	0.0265377	0.00499373	0.05816	0.155572	1	0.0437013	0.037412	0.0338318	0.182063	0.901702	0.0596739	0.0128027	0.022739	0.174384	0.351599	0.0169	0.00175263
LNYLmNG_4h	0.0275596	0.0408863	0.0900041	0.350344	0.13859	0.0179698	0.0219442	0.0437013	1	0.61269	0.0185109	0.0239573	0.0391928	0.782518	0.987553	0.0175942	0.0288712	0.073611	0.580087	0.154407
LNYLmNG_6h	0.0248614	0.0355444	0.0615754	0.657547	0.360994	0.0185507	0.0217452	0.037412	0.61269	1	0.0189442	0.0233808	0.0333794	0.453605	0.565038	0.0179909	0.0272592	0.0560484	0.984769	0.424334
TLPLmNG_0h	0.22251	0.0394431	0.0427072	0.0151393	0.00365719	0.76582	0.337928	0.0338318	0.0185109	0.0189442	1	0.240854	0.0845538	0.0226237	0.0053598	0.393962	0.0820977	0.0113107	0.00879804	0.00149116
TLPLmNG_1h	0.639761	0.2202	0.0977844	0.0178709	0.00354661	0.412862	0.869656	0.182063	0.0239573	0.0233808	0.240854	1	0.298055	0.0306732	0.00613748	0.100137	0.845972	0.045395	0.0101208	0.00120254
TLPLmNG_2h	0.633033	0.997245	0.364716	0.0233452	0.00376376	0.120084	0.257036	0.901702	0.0391928	0.0333794	0.0845538	0.298055	1	0.0544275	0.0114462	0.0560501	0.314546	0.354015	0.0142505	0.00129434
TLPLmNG_4h	0.0376968	0.055431	0.133672	0.250496	0.0883181	0.0223822	0.028062	0.0596739	0.782518	0.453605	0.0226237	0.0306732	0.0544275	1	0.761613	0.0211012	0.036425	0.105283	0.406861	0.0950062
TLPLmNG_6h	0.00762441	0.0117616	0.040477	0.305535	0.091399	0.00435916	0.00535981	0.0128027	0.987553	0.565038	0.0053598	0.00613748	0.0114462	0.761613	1	0.00607101	0.00954656	0.0255239	0.510143	0.085271
WTmNG_0h	0.137777	0.025188	0.0348655	0.0145995	0.00410372	0.355197	0.150397	0.022739	0.0175942	0.0179909	0.393962	0.100137	0.0560501	0.0211012	0.00607101	1	0.0113299	0.0104297	0.00900721	0.00202944
WTmNG_1h	0.699944	0.212727	0.108968	0.020907	0.00536033	0.249829	0.705952	0.174384	0.0288712	0.0272592	0.0820977	0.845972	0.314546	0.036425	0.00954656	0.0113299	1	0.0449799	0.0134703	0.00245584
WTmNG_2h	0.190123	0.290335	0.85473	0.0373781	0.00706826	0.0162026	0.0400909	0.351599	0.073611	0.0560484	0.0113107	0.045395	0.354015	0.105283	0.0255239	0.0104297	0.0449799	1	0.0270742	0.00267917
WTmNG_4h	0.00997732	0.0159654	0.0309245	0.613884	0.288165	0.00786066	0.00914046	0.0169	0.580087	0.984769	0.00879804	0.0101208	0.0142505	0.406861	0.510143	0.00900721	0.0134703	0.0270742	1	0.334724
WTmNG_6h	0.00091475	0.00168001	0.00315967	0.795153	0.814565	0.000974947	0.00101758	0.00175263	0.154407	0.424334	0.00149116	0.00120254	0.00129434	0.0950062	0.085271	0.00202944	0.00245584	0.00267917	0.334724	1
