# Supplementary material for: Disordered regions in the IRE1α ER lumenal domain mediate its stress-induced clustering
Source: EMBO J. 2024 Sep 4;43(20):12. doi: 10.1038/s44318-024-00207-0 (PMC11480506; doi:10.1038/s44318-024-00207-0)
Supplement: Supplementary file 4 — Movie EV1 [file 44318_2024_207_MOESM4_ESM.zip]

Archive with 5 entries (4 files):
- MovieEV1/KetteletalMovieEV1_Clusterformation.avi
- MovieEV1/Movie EV1 Legend.docx
- MovieEV1/
- __MACOSX/Movie1/._KetteletalMovie1_Clusterformation.avi
- __MACOSX/Movie1/._Movie 1 Legend.docx
