# Supplementary material for: Disordered regions in the IRE1α ER lumenal domain mediate its stress-induced clustering
Source: EMBO J. 2024 Sep 4;43(20):12. doi: 10.1038/s44318-024-00207-0 (PMC11480506; doi:10.1038/s44318-024-00207-0)
Supplement: Supplementary file 5 — Movie EV2 [file 44318_2024_207_MOESM5_ESM.zip]

Archive with 5 entries (4 files):
- MovieEV2/KetteletalMovieEV2_Clusterfusion.avi
- MovieEV2/Movie EV2 Legend.docx
- MovieEV2/
- __MACOSX/Movie2/._KetteletalMovie2_Clusterfusion.avi
- __MACOSX/Movie2/._Movie 2 Legend.docx
