# Supplementary material for: Disordered regions in the IRE1α ER lumenal domain mediate its stress-induced clustering
Source: EMBO J. 2024 Sep 4;43(20):12. doi: 10.1038/s44318-024-00207-0 (PMC11480506; doi:10.1038/s44318-024-00207-0)
Supplement: Supplementary file 6 — Movie EV3 [file 44318_2024_207_MOESM6_ESM.zip]

Archive with 5 entries (4 files):
- MovieEV3/KetteletalMovieEV3_IRE1LD_LLPS.avi
- MovieEV3/MovieEV3 Legend.docx
- MovieEV3/
- __MACOSX/Movie3/._KetteletalMovie3_IRE1LD_LLPS.avi
- __MACOSX/Movie3/._Movie3 Legend.docx
